# Supplementary material for: Effects of the Practice of Movement Representation Techniques in People Undergoing Knee and Hip Arthroplasty: A Systematic Review
Source: Sports (Basel). 2022 Dec 5;10(12):198. doi: 10.3390/sports10120198 (PMC9782171; doi:10.3390/sports10120198)
Supplement: Supplementary file 1 [file sports-10-00198-s001.zip]

Archive with 1 entries (1 files):
- sports-2065998-supplementary.pdf
